# Supplementary material for: Effect of Ezetimibe on LDL-C Lowering and Atherogenic Lipoprotein Profiles in Type 2 Diabetic Patients Poorly Controlled by Statins
Source: PLoS One. 2015 Sep 23;10(9):e0138332. doi: 10.1371/journal.pone.0138332 (PMC4580589; doi:10.1371/journal.pone.0138332)
Supplement: S1 Table — (XLSX) [file pone.0138332.s004.xlsx]

## Sheet: dataset
patientno	treatment	sex	age	height	weight	bmi	smoking	stroke	chd	i_measure	tc_0m	tg_0m	hdl_c_0m	calculated_ldl_c_0m	nonhdl_0m	rlp_c_0m	apob_0m	mda_ldl_0m	sd_ldl_0m	iri_0m	homa_0m	alt_0m	ast_0m	cpk_0m	hba1c_0m	tc_12m	tg_12m	hdl_c_12m	calculated_ldl_c_12m	nonhdl_12m	rlp_c_12m	apob_12m	mda_ldl_12m	sd_ldl_12m	iri_12m	homa_12m	alt_12m	ast_12m	cpk_12m	hba1c_12m	ldl_cgoal	ins	crp_0m_all	crp_12m_all
2	2	M	66	164	75.6	28.1	0	0	0	1	251	434	58		193	23.5	139	222	83.6	11	5.5	55	26		8.8	232	168	57	141	175	5.4	124	183	48.2	7	3.4	29	23		9.3	120		3.6	4.28
3	4	M	49	163	75	28.2	0	0	0	1	202	106	36	145	166	5.6	112	144	33	10	3.7	18	15	54	8.7	160	108	34	104	126	2.1	95	105	27.2	9	3.9	21	17	66	8.3	120		2.13	2.56
5	3	F	62	146	63	29.6	0	0	0	1	191	97	70	102	121	2.6	90	120	28	11	3.7	36	26	118	7.3	175	140	68	79	107	3.6	80	73	25.9	16	5.8	29	28	629	7.1	120		1.3	1.68
6	2	M	59	162	59	22.5	1	0	0	1	176	56	46	119	130	2	93	147	28.2	10	2	24	20	178	7.6	182	90	53	111	129	2.5	93	86	36.9	18	5.6	25	18	161	7.2	120		0.439	0.203
7	2	F	64	147	54.4	25.2	0	0	0	1	210	65	53.3	144	157	2.9	103		35	11.8	3.6	20	22	246	7.5		70	58.5			4.2	106		41.7	12.7	3.4	21	24	149	7.2	120		0.82	0.39
8	3	M	67	164	53	19.7	0	0	0	1	199	90	47	134	152	2.8	104		34.5	1.68	0.4	43	27	101	7.6	178	85	51	110	127	2.8	94		20.3	1.9	0.5	50	30	128	7.7	120		0.681	0.342
9	4	F	62	148	37.5	17.1	0	0	0	1	202	47	64	129	138	3.1	96	97	28.2	10	4.2	12	12	90	7	162	38	64	90	98	2	70	69	18.9	11	4.3	14	14	103	6.6	120		0.131	0.086
10	4	M	61	171	77	26.3	0	0	0	1	249	147	61	159	188	5.2			47.4			38	35	217	6.4	179	145	52	98	127	3.1			26.9			45		239	6.6	120		0.58	0.359
11	1	M	71	172	75	25.4	0	0	0	1	223	142	56	139	167	5.1	114		35.8			17	20	178	9.5	214	98	57	137	157	4.1	100		32.8			16	22	243	8.8	120	1	0.594	0.484
12	4	M	81	165.5	64.6	23.6	1	0	0	1	237	63	87.3	137	150	3.2	98		36.3	16.1	4.5	20	26	295	7.3	203	91	78.3	107	125	2.6	80		23	19.7	5	20	24	240	8.1	120		1.66	1.44
13	2	M	70	166.5	70.3	25.4	1	1	1	1	205	171	50.1	121	155	5.9	100		34.9	6.5	2	12	14	158	7.4		144	40.9			3.6			25.9			11	11	78	7.6	100		1.1	1.88
14	3	M	81	162	54	20.6	0	0	1	1	182	122	37	121	145	3.3			41.6			19	26	77	6.7	125	108	33	70	92	3.1			29.6			32	37	54	6.8	100		0.644	0.228
15	1	M	62	169	72.5	25.4	0	0	0	1	238	219	61	133	177	9.3	136	287	67.9	15	6.4	41	33	140	7.6	249	272	52	143	197	10.3	134	202	70	13	5.6	58	38	97	8.1	120		0.602	0.243
16	2	M	62	175	68.3	22.3	0	0	0	1	218	55	57	150	161	3	106		38	5.4	2	37	25	269	8.3	212	155	55.2	126	157	5.8	100		62.6	9.3	4.1	39	25	84	9	120		0.338	0.26
17	3	M	72	165	66	24.2	0	0	1	1	217	78	44	157	173	4.1	112	127	39.9			17	33	68	6.7																100	1	5.72
19	2	F	58	156	61.4	25.2	0	0	0	1	240	108	63	155	177	5.5			61.9	4.5	1.5	27	23	74	7.5	200	83	62	121	138	4.2			34.5			25		108	7.4	120		1.45	1.5
20	2	M	49	168	72	25.5	1	0	0	1	214	90	58	138	156	4.4	119	167	51.1	17	6	13	14	87	7	209	179	52	121	157	6.1	113	159	53.6	15	4.7	14	16	79	7.1	120		0.794	0.383
21	4	M	65	153	56.4	24.1	0	0	0	1	209	144	56	124	153	5.1			38			18		99	6.8	156	156	50	75	106	5.7			29.4			19		167	6.5	120	1	4.13	0.42
22	2	M	63	162	67.7	25.8	0	0	0	1	179	94	41	119	138	5			35.3			27		68	6.8	166	122	38	104	128	6.1			23.9			22	26	74	6.8	120		0.545	0.956
23	4	F	77	146.4	55	25.7	0	0	0	1	223	74	70	138	153	3.1	97		34.3	3.1	0.9	37	24	84	7	173	70	69	90	104	2.7	65		20.4	2.7	0.7	21	22	116	7.1	120		0.688	0.594
24	1	F	58	148	65	29.7	0	0	0	1	250	174	52	163	198	6.9	140	124	68.7	11	3.4	53	44		8.2	230	245	51	130	179	8.7	125	110	71.5			55	41		8.1	120		1.07	0.727
25	4	F	78	156	53	21.8	0	0	1	1	208	154	50	127	158	7.9			38.8			15		104	7.3	141	132	43	72	98	3.3			27.8			15	17	88	7.1	100	1	0.073	0.073
26	2	M	64	160	75.4	29.5	0	0	0	2		39	79			4.9	82		17.9	6.8	1.7	20	26	112	6.6		53	75			4.8			20.4			23	28	137	7.3	120		1.18	1.2
27	2	F	69	149	49	22.1	0	0	1	1	176	97	62	95	114	2.6	78		32.6	4.6	1.1	27	25	45	6.1	170	82	64	90	106	2	74		28.9	6.3	1.7	22	25	62	5.9	100		0.455	0.213
28	4	F	62	152	50.9	22	0	0	0	1	227	94	58	150	169	6.6	113		52.8	5.2	1.8	16	21	131	7.8	183	143	55	99	128	4	88		36.1	8.7	3.4	14	20	105	8.5	120		0.883	0.591
29	1	F	74	153	48	20.5	0	0	0	1	236	124	79	132	157	5.4	103		62.4	5.3	1.5	11	17	107	7.9	211	123	76	110	135	3.5	87		34.5	5.9	2.1	11	18	80	7.8	120		0.28	1.76
30	3	M	53	170	78	27	1	0	1	1	253	168	68	151	185	8.1	132		87.1	8.1	4.5	23	20	108	7.8	163	118	61	78	102	4.9	84		45	9.6	4.6	20	17	105	7.1	100		0.681	0.347
31	4	F	68	151	48	21.1	0	0	0	1	209	103	63	125	146	4.1			37.3			12		114	7.3	216	152	64	122	152	3.5			31.2			13	19	107	7.4	120		0.503	0.559
32	2	F	75	149	53	23.9	0	0	1	1	184	130	40	118	144	3.5			32			14	21	107	6.4	179	138	40	111	139	3.5			47.5			13	21	107	6.5	100	1	0.639	0.269
33	1	F	70	156	94.2	38.7	0	0	1	1	290	248	56	184	234	8	148		113.4			26	26	62	8.3	151	140	53	70	98	4	76		25.9			15	15	60	8.4	100	1	1.86	0.956
34	1	F	60	155	55.6	23.1	0	0	0	1	220	251	41	129	179	8.1	125	218	42.6	11.9	3.2	13	11	51	6.1		150	51			4.1			21.1			16	16	57	6.6	120		0.578	0.976
35	2	F	42	153	70	29.9	1	0	0	1	232	294	52	121	180	9	120		79.3	13.9	3.1	17	20	52	5.6	224	191	50	136	174	7.1	111		60.9			15	21	59	5.7	120		0.47	0.381
36	2	M	72	170	61.2	21.2	0	0	0	1	224	166	50	141	174	5.2			57.2			22	24	84	7.4	213	154	42	140	171	5			57.3			19	25	98	8.5	120		0.111	0.597
37	4	M	80	160	62	24.2	0	0	1	1	196	189	57	101	139	7	88		43.9	6.9	2.5	23	23	75	6.8	175	182	57	82	118	6.2	82		46.2	9.2	3.5	22	22	77	7.1	100		0.812	0.416
38	4	F	63	148	67	30.6	0	0	0	3	196	126	49.6	121	146	3.9	113	132	41.5	7.32	2.6	13	13	45	6.9	168	127	48.5	94	120	2.8			39.1			15	14	40	7.2	120		0.419	0.964
39	2	F	53	155	67.5	28.1	1	0	0	3	190	185	53.1	100	137	7.2	103	129	49.3	8.84	2.7	36	20	54	7.1	169	119	56.6	89	112					9.69	2.8	35	21	46	7	120		0.488
40	4	F	57	163	67.4	25.4	0	0	0	1	222	84	81	124	141	2.7	96		43.3			22	18	137	7.4	178	69	80	84	98	2.7	72		27.7			26	20	101	7.7	120	1	0.357	0.355
41	2	M	63	164	72.2	26.8	0	0	0	1	216	209	42	132	174	9.6	108		47.3	10.9	3.6	21	19	104	7.7	202	172	48	120	154	6.6	97		42.7	6.7	2	24	22	150	8.9	120		0.783	1.39
42	3	M	57	162	75.8	28.9	0	0	0	1	154	151	53	71	101	5.1	63		26.7	21.8	12.1	20	13	96	7.9	179	116	49	107	130	4.5	97		45.9	3.85	1.6	18	12	79	8.1	120		0.281	0.242
43	1	M	67	170	66.9	23.1	0	0	0	1	185	49	48	127	137	2.5			30.2	4.6	1.2	45		76	7.3	160	114	55	82	105	3.3			27			33		76	7.1	120		1.63	1.05
44	3	M	45	167	129	46.3	1	0	1	1	178	127	42	111	136	3.9	98		35	60	22.4	41	25	104	6.7	184	171	46	104	138	5.7	105		47.3	95	42.5	54	30	79	7.6	100		1.32	1.18
45	4	M	52	168	67	23.7	0	0	0	1	264	236	61	156	203	7.9	139	128	75.5	8	3.5	55	46	126	7.9	201	204	43	117	158	7.1	118	149	45.7	21	12.8	70	52	127	9.4	120		0.256	2.45
46	1	F	60	157	70	28.4	0	0	1	1	189	116	56	110	133	5	86		33.7			17	20	90	6.7	154	69	56	84	98	2.3	70		19.5			19	19	126	6.9	100	1	1.13	0.412
47	2	M	51	173	91.9	30.7	1	0	0	1	226	163	46	147	180	7.5			48.5			32		145	6.7	230	249	45	135	185	16.1			68			42		328	6.7	120		0.563	0.148
48	3	M	57	170	88	30.4	0	0	1	1	133	56	43	79	90	2.3	65		18.7	16.5	5.7	24	16	71	7	124	62	45	67	79	2	59		16.3	13.5	4.7	33	19	69	7.3	100		0.425	0.612
49	3	F	61	151	55	24.1	0	0	0	1	185	88	56	111	129	3.1	92		25.2	17	5.2	19	20	98	8.3	148	85	58	73	90	4			13.9	21	7.9	17	18	128	7.2	120		0.418	0.359
50	4	F	64	148.2	53.2	24.2	0		0		211	127	58	128	153	5.9	112		44.7			25	32	246	7.4	171	100	53	98	118	3.3	96		37.2			48	46	218	8.2	120		0.528	3.3
51	1	F	77	141	51.2	25.8	0	0	1	1	207	193	56	112	151	7.7			41.4			12	16	70	6.6	207	135	51	129	156	5.5			35.1			11	15	93	6.5	100		0.321	0.147
52	2	M	51	171	74	25.3	0	0	0	1	281	264	54	174	227	13.4	162	159	91.2	17	7.3	43	97	182	7.9	263	219	51	168	212	7.6	155	221	89.9	18	11.8	65	148	128	10.1	120		2.87	2.44
54	2	M	54	161	65	25.1	0	0	0	1	230	127	49	156	181	4.4			71.4			24	17	104	8.1	221	190	52	131	169	8.5			70.3			20	15	102	8.1	120		0.15	0.134
55	2	M	59	165	69.8	25.6	0	0	0	1	242	277	53	134	189	19.3			50.1			18		99	10.1	314	467	52		262	27.1			109.6			15	18	94	8.9	120		7.36	0.455
56	3	M	64	174	57	18.8	0	0	0			121	83			4			59.6			42	29	95	6.7		70	92			2			38			48	32	123	6.6	120		0.141	0.111
57	4	M	64	170	52	18	1	0	0	1		117	81			3.6			46	4.7	1.7	19	17	78	6.8		137	76			2.8	95		35.3	5.7	2.2	19	18	95	7.2	120		0.656	0.345
59	2	M	63	178	87.5	27.6	0	0	0	1	240	274	50	135	190	9.2	130		73.2			32	22	59	6.3	197	221	50	103	147	5.7	103		59.6	7.1	2.2	35	31	110	6.2	120		0.496	0.494
60	4	F	60	148.5	49.3	22.4	0	0	0	1	246	110	75	149	171	6.2	105		55.8	3.6	1.3	11	20	238	7.1	192	111	61	109	131	3.1	91		45.7	6.8	2.4	12	22	318	6.9	120		0.403	0.32
61	4	M	41	171.5	80.6	27.4	0	0	0			102	34			4.6			36.4			42	89	170	5.4		108	39			3.6			40.2			25	39	234	5.2	120		0.137	3.07
62	2	F	81	150	46	20.4	0	0	0	1	270	45	84	177	186	2.6	134		39.1	4.1	1.2	20	27	198	8.4	192	88	78	96	114	3.8	83		24.6	3.8	1.1	18	26	169	8.1	120		0.226	0.24
63	1	M	64	173	82	27.4	1	0	0	1	261	200	52	169	209	6.5	130		84.3	5.2	1.9	18	20	83	7.9	245	254	47	147	198	6.3	116		76.9	5.8	2.2	18	23	64	7.8	120		0.246	0.173
64	2	M	69	164	71.5	26.6	0	0	0	1	184	79	42	126	142	2.5	106	169	36.1	10	2.8	23	17	80	6.1	175	95	42	114	133	2.3	103	90	43.7	10	2.6	30	22	52	6.1	120		0.317	0.112
65	3	M	47	160	60.9	23.8	1	0	0	1	213	196	49	125	164	8.4	107		41.5			11	17	94	6.6	155	121	55	76	100	3.1	73		22.8			18	21	133	6.9	120	1	0.134	0.158
66	4	M	57	176	88.7	28.6	1	0	0	1	209	64	51	145	158	2.8	106		31.2			14	13	171	8.9	154	49	44	100	110	2	85		19			11	12	121	8.4	120		0.096	5.69
67	2	M	79	151	53.2	23.3	2	0	0	1	198	125	48	125	150	5.5	107		69.3	10.1	2.9	16	26	245	6.7	218	145	46	143	172	5.6			75.5	6.6	2	15	20	129	6.8	120		5.82	0.147
68	4	F	64	158	44.4	17.8	0	0	0	1	185	104	58	106	127	5.7	89		31.2	11.8	5.2	18	19	91	7.5	186	183	57	92	129	8	89		32.3	19.3	8.1	14	16	92	6.9	120		0.05	0.061
69	2	F	62	162	63.2	24.1	0	0	0	1	235	152	67	138	168	6.9	126		45.1			17	17	57	8	171	187	61	73	110	9.4	80		24.2			18	18	120	7.1	120	1	1.91	0.266
70	1	M	67	163	76	28.6	0	0	0	1	207	134	42	138	165	3.6	107		46.6	10.9	2.2	12	18	167	7.3	207	157	48	128	159	4.6	106		62.6	14.3	3.2	19	20	96	7.1	120		0.465	0.387
71	4	F	75	155	44.5	18.5	0	0	0	1	226	52	96	120	130	2.7	84		31.3			13	17	100	7.3	188	57	94	83	94	2	66		23.9			23	27	94	7.8	120	1	0.269	0.648
73	4	M	55	182	70.5	21.3	0	0	0	1	215	357	47	97	168	17.1	102		79.4	22.7	7.5	24	18	65	7.9	140	90	47	75	93	2.5	70		30.5	20.9	13.3	25	20	65	7	120		0.407	6.37
75	4	M	78	162.5	69.5	26.3	0	0	0	1	242	327	43	134	199	8.8	132		70.5			36	37	598	7.8	174	216	41	90	133	4.9	104		55.6			31	42	840	7.8	120	1	0.41	0.278
76	2	M	50	165	60	22	0	0	0		227	155	50	146	177	7.1	106		60.4			16	16	221	9.2	251	200	48	163	203	16.5	123		71.4			16	17	227	10.2	120	1	0.364	0.811
77	4	F	76	150	58.3	25.9	0	0	0	1	216	163	57	126	159	4	97		37.8			10	12	69	7.4	172	114	66	83	106	3	68		22.3			14	13	100	8.5	120	1	0.872	0.516
78	2	F	55	152	56.5	24.5	0	0	0	1	252	303	66.4	125	186	9.5	109		63.4			37	28	71	6.5	182	174	62	85	120	4.9	94		82.6			29	22	74	6.5	120		0.62	0.486
79	4	M	63	173	66.4	22.2	0	0	0	1	205	127	57	123	148	4.7	98		49.6	6.6	1.8	31	21	172	6.6	168	81	58	94	110	3.7	70		33.2	5.3	1.1	30	22	257	6.8	120		0.277	0.205
80	2	F	63	150	54.1	24	0	0	0	1	177	132	54	97	123	4.2	82		49.2			15	19	147	6.2	185	109	55	108	130	3.8	84		33.7			17	24	152	7.1	120	1	0.446	0.519
81	2	M	52	166	76.8	27.9	0	0	0	1	230	119	52	154	178	4.8	124		60.4	13.4	5.3	23	36	95	6.4		186	39									23	35	104	6.6	120		0.174
82	3	F	76	157	72	29.2	0	0	0	1	234	319	38	132	196		136					17	17	47	7.8	235	350	39	126	196	13.5	126		70			15	18	46	8.2	120	1		1.05
83	2	M	48	165	147.2	54.1	1	0	0	1	205	102	61	124	144	4.4	101	74	48.9	25.6	7.3	51	37	119	6.6	201	286	56	88	145	10.4	105	66	48.3	84.9	37.1	66	35	109	8	120		3.67	3.96
84	4	M	63	170	56	19.4	0	0	0	1	193	99	48	125	145	5.1	109	127	35.2	9	2.1	21	23	117	6.6	162	100	49	93	113	4.9	83	91	31	13	5.1	27	26	137	7.1	120		0.424	0.065
85	2	F	50	151	60	26.3	1	0	0	1	178	127	59	94	119	3.2	85		36.4			15	16	106	6.3	193	172	61	98	132	5.1	97		51.7			17	18	153	6.8	120	1	1.02	0.33
87	4	F	58	158	69.9	28	0	0	0	1	218	96	72	127	146	3.5	90		45.3	11.5	4	13	15	113	7.8	166	103	59	86	107	3.2	76		33.9	13.3	4.4	11	14	136	7.6	120		0.423	0.418
88	1	M	73	160	56	21.9	0	0	0		195	85	53	125	142	2.9			40.5			22	29	209	6.9	176	111	50	104	126	2.7			39.2			27	29	187	6.9	120		0.185	0.134
89	3	F	67	148	51	23.3	0	0	0		254	100	94	140	160	5.2			48.4			29	22	180	7.1	167	197	57	71	110	5			34.9			28	22	207	7.3	120		0.131	0.196
90	4	M	51	163	63.8	24	1	0	0	1	210	80	53	141	157	15.9	117	67	43.3			22		111	8.5	142	69	50	78	92	2.1	76		22			38	25	141	10	120	1	0.467	0.287
91	2	M	67	168	78.2	27.7	0	0	0	1	222	85	62	143	160	2.8	118	109	35.7	3.6	1	20	19	103	6.2	224	112	68	134	156	3.9	114		39.1	5.5	1.5	16	19	116	6.4	120		0.099	0.129
92	4	M	48	178	89.8	28.3	1	0	0	1	216	176	51	130	165	6.6	111		52.7	20.7	7	37	24	67	7.1	187	178	47	104	140	5.8	97		50.2	22	7	34	23	124	7.1	120		1.81	0.184
93	2	F	43	171	113	38.6	1	0	0	1	213	349	43	100	170	12.5	117		53.4	40	16.5	36	27	140	7	231	637	41		190	25.6			61.7			36	30	182	7.5	120		2.66	2.59
94	4	F	42	163	83.5	31.4	0	0	0		187	123	41	121	146	4			57.4			14	14		6.5	178	122	44	110	134	3.4			56			17	17		6.6	120		0.646	0.685
95	1	M	74	155.5	69	28.5	0	1	0	1	208	126	49	134	159	5.8	106	79	43.1	5.1	1.5	18	21	64	7.4	190	91	46	126	144	4.7	106	149	40.8	4.9	1.5	14	17	48	7.7	120		1.29	20.5
96	2	F	72	148	45	20.5	0	0	0	1	235	125	61	149	174	4.9	107		42	5.6	1.9	23	18	261	6.6	228	118	59	145	169	4.2	105		49.8	6.2	1.8	24	21	211	6.7	120		0.432	0.295
97	4	F	69	163	71.8	27	0	0	0		229	75	45	169	184	4.1			42.2			22	18	51	6.6		61	52			2.9			26.7			14	14	52	6.5	120		1.5	0.712
98	4	M	51	163	58.7	22.1	1	0	0		236	171	49	153	187	7.2			90.3			63	38		6.8	215	126	53	137	162	5.5			77.3			82	53		6.6	120		3.1	0.302
99	2	M	62	167	60.2	21.6	0	0	0	1	198	147	48	121	150	3.8	105		62.4			26	21	84	7.8	172	136	53	92	119	3.9	88		55.8	4.9	1.8	20	20	162	7.5	120		0.118	0.12
100	1	F	66	155	54.5	22.7	0	0	0	1	192	87	65	110	127	2.3	92		36.6	7	1.8	15	20	85		186	98	67	99	119	3.1	91		34.8	5.8	1.4	20	21	84	6.4	120		0.27	0.39
103	4	M	58	166	98	35.6	1	0	0	1	197	156	45	121	152	7.2	113	71	51.3	13.2	4.3	14	19	109	7.2	170	265	42	75	128	9			49.3			13	18	115	7.3	120		2.98	2.39
104	2	M	67	172	66	22.3	0	0	0	1	194	198	50	104	144	7	104		65	9	2.8	17	15	111	6.9	169	95	49	101	120	2.7	90		64.6	5.1	1.5	19	18	170	6.5	120		0.05	0.156
105	4	M	48	167	63.6	22.8	1	0	0	1	205	507	42		163	31.5	87		55.6			30	19	118	7.2	192	260	44	96	148	9.2	100		63.7			41	27	146	7.7	120	1	0.3	0.442
106	2	F	67	148.4	52.8	24	0	0	0		254	132	71	157	183	5.3			48.9			17	20	116	8.7	252	141	71	153	181	4.9			55.7			15	17		8.6	120		0.48	0.624
107	4	F	84	137	45.2	24.1	0	0	1	1	157	152	44	83	113	4.5	81		34.5	19.3	6.3	9	21	27	7.2	124	121	41	59	83	2.7	58		22.8	10.7	2.5	11	25	47	7.1	100		3.1	0.858
108	4	M	45	174	77.5	25.6	1	0	0	1	304	464	52		252	14.9			79.3			52	35	214	7.7	248	354	52	125	196	9.6			85			53	33	164	7.3	120		0.299	4.76
109	1	M	43	182	137	41.4	1	0	0	1	223	269	48	121	175	8.1	114		64.1	16.5	6.2	23	19	130	7.7	190	154	46	113	144	5.1	91		45.5	17.7	5.1	16	14	153	7	120		1.6	1.63
110	2	F	77	149.6	55.4	24.8	0	0	0	1	232	86	67	148	165	3.6	106		46.9			17	21	84	6.8	215	92	72	125	143	3.7	101		49.8			13	18	102	6.5	120	1	0.833	0.541
111	4	M	47	167	82	29.4	0	0	0	1	209	264	52	104	157	10.2	100		72	12.8	5.2	27	27	165	7.8																120		1.51
112	1	M	62	174	73.9	24.4	1	0	0	1	188	257	50	87	138	8.6	92		63.3	8.2	2	10	14	106	6.2	179	166	55	91	124	4.8	88		45.4	3.7	1	11	14	128	6	120		0.364	1.44
113	4	F	65	145.5	68.4	32.3	0	0	0	1	186	170	48	104	138	6.7	99		46.1			41	28	75	7.6	160	162	42	86	118	5	88		34.5			38	47	85	7.6	120	1	0.507	0.745
114	1	F	65	161	48.6	18.7	0	0	0		240	63	46	181	194	3.7			47.5			19	20	50	7.9	217	57	50	156	167	3.7			33.8			24	24	65	7.3	120	1	0.12	0.404
115	2	M	50	166	78	28.3	1	0	0	1	213	385	53	83	160	11.5	108		71	13.2	4.4	22	17	99	7	181	220	48	89	133	6	93		36.3	12.8	4.4	20	16	112	6.9	120		5.66	3.68
116	4	M	73	175	55.8	18.2	0	0	0	1	213	100	57	136	156	4	107		41.2	2.5	1	23	28	153	7.5	197	184	62	98	135	6.6	98		41.9	6.5	2	30	35	184	6.5	120		0.35	0.21
117	4	F	59	154	79.7	33.6	0	0	0	1	228	64	87	128	141	3.2	99		57.2	44.4	15.3	13	13	28	6.2	204	138	74	102	130	3.5	90		37.1	10.6	2.8	30	22	19	6.5	120		0.355	0.23
118	4	M	50	166.2	78.7	28.5	1	0	0	1	167	148	43	94	124	4.7	84		46.3			25	19	74	7.2	183	153	53	99	130	4.1	83		40.5			37	25	77	7	120	1	1.06	0.721
119	1	F	70	150	43	19.1	0	0	0	1	221	185	57	127	164	6.1	120		51.1	17	4.6	20	19	68	6.1	209	152	60	119	149	4.9	104		39.3	20	5	21	23	58	6.2	120		0.201	0.216
